# Supplementary material for: Uniaxial Cyclic Cell Stretching Device for Accelerating Cellular Studies
Source: Micromachines (Basel). 2023 Jul 31;14(8):1537. doi: 10.3390/mi14081537 (PMC10456305; doi:10.3390/mi14081537)
Supplement: Supplementary file 1 [file micromachines-14-01537-s001.zip]

Archive with 1 entries (1 files):
- micromachines-2514771-supplementary.mp4
